# Supplementary material for: p38 Regulates FoxO3a-Mediated SOD2 Expression to Prevent Cd-Induced Oxidative Stress in Neuronal Cells
Source: Int J Mol Sci. 2025 Nov 12;26(22):10919. doi: 10.3390/ijms262210919 (PMC12652648; doi:10.3390/ijms262210919)
Supplement: Supplementary file 1 [file ijms-26-10919-s001.zip]

Archive with 1 entries (1 files):
- ijms-3963361-supplementary.pdf
